# Supplementary material for: Phytochemicals and Glioma: Results from Dietary Mixed Exposure
Source: Brain Sci. 2023 Jun 2;13(6):902. doi: 10.3390/brainsci13060902 (PMC10296340; doi:10.3390/brainsci13060902)
Supplement: Supplementary file 1 [file brainsci-13-00902-s001.zip]

Archive with 1 entries (1 files):
- brainsci-2419003-supplementary.pdf
